# Supplementary material for: Back pain in children surveyed with weekly text messages - a 2.5 year prospective school cohort study
Source: Chiropr Man Therap. 2014 Nov 18;22:35. doi: 10.1186/s12998-014-0035-6 (PMC4237741; doi:10.1186/s12998-014-0035-6)
Supplement: Additional file 1: Table S1. — Number of children with back pain at least once in a survey year. Table S2. Number of children with back pain at least twice in a survey year. Table S3. Number of girls with back pain at least twice in a survey year. Table S4. Number of boys with back pain at least twice in a survey year. [file 12998_2014_35_MOESM1_ESM.xlsx]

## Sheet: Ark1
Additional file 1: Table S1. Number of children with back pain at least once in a survey year
School grade in survey year 1	Survey year 1 N %	Number of partici-pants	Survey year 2 (one year later) N %	Number of partici-pants	Survey year 3 (two years later) N %	Number of partici-pants
0	10 (7.5)	133	37 (18)	207	43 (21)	206
1	22 (14)	160	51 (22)	236	54 (23)	237
2	27 (17)	157	72 (29)	251	64 (25)	259
3	29 (19)	155	58 (25)	233	57 (24.5)	233
4	24 (15)	160	75 (32)	237	65 (27.5)	236
Total/	112 (15)	765	293 (25)	1164	283 (24)	1171
Mean
Additional file 1: Table S2. Number of children with back pain at least twice in a survey year
School grade in survey year 1	Survey year 1 N %	Number of partici-pants	Survey year 2 (one year later) N %	Number of partici-pants	Survey year 3 (two years later) N %	Number of partici-pants
0	2 (1.5)	133	21 (10)	207	26 (13)	206
1	5 (3)	160	19 (8)	236	22 (9)	237
2	14 (9)	157	42 (17)	251	32 (12)	259
3	14 (9)	155	32 (14)	233	29 (12.5)	233
4	10 (6)	160	42 (18)	237	34 (14)	236
Total/	45 (6)	765	156 (13)	1164	143 (12)	1171
Mean
Additional file 1: Table S3. Number of girls with back pain at least twice in a survey year
School grade in survey year 1	Survey year 1 N %	Number of partici-pants	Survey year 2 (one year later) N %	Number of partici-pants	Survey year 3 (two years later) N %	Number of partici-pants
0	2 (3)	75	12 (11)	109	16 (14)	113
1	5 (6)	88	15 (12)	129	17 (13)	127
2	9 (12)	73	22 (19)	115	21 (18)	118
3	6 (8)	79	21 (16)	132	20 (15.5)	129
4	3 (3)	92	24 (18.5)	130	21 (16)	130
Total/	25 (6)	407	94 (15)	615	95 (15)	617
Mean
Additional file 1: Table S4. Number of boys with back pain at least twice in a survey year
School grade in survey year 1	Survey year 1 N %	Number of partici-pants	Survey year 2 (one year later) N %	Number of partici-pants	Survey year 3 (two years later) N %	Number of partici-pants
0	0 (0)	58	9 (9)	98	10 (11)	93
1	0 (0)	72	4 (4)	107	5 (4.5)	110
2	5 (6)	84	20 (15)	136	11 (8)	141
3	8 (10.5)	76	11 (11)	101	9 (9)	104
4	7 (10)	68	18 (17)	107	13 (12)	106
Total/	20 (6)	358	62 (11)	549	48 (9)	554
Mean
